# Supplementary material for: K63 Ubiquitination of P21 Can Facilitate Pellino-1 in the Context of Chronic Obstructive Pulmonary Disease and Lung Cellular Senescence
Source: Cells. 2022 Oct 3;11(19):3115. doi: 10.3390/cells11193115 (PMC9563803; doi:10.3390/cells11193115)
Supplement: Supplementary file 1 [file cells-11-03115-s001.zip]

Archive with 1 entries (1 files):
- Supplementary Figure and Tables.pdf
